# Supplementary material for: Relation between learning process and morphology of transport tube network in plasmodium of Physarum polycephalum
Source: Front Cell Dev Biol. 2023 Nov 10;11:1249165. doi: 10.3389/fcell.2023.1249165 (PMC10667701; doi:10.3389/fcell.2023.1249165)
Supplement: Supplementary file 5 [file Table1.XLSX]

## Sheet: summary
		Table S1. Results of statistical analysys for Figures ##-##. Green and red olored cells represent p < 0.05 and p < 0.1, respectively. The values circled by bold lines are those adopted as the test results.
Figure 4
		number	p-value
Area	dataset	number of data	shapiro test	bartlett test	dunett(two)	dunett(grt)	dunett(less)	steel(two)	steel(grt)	steel(less)	multple conparizon paires
Ctr	day 1	99	3.49989e-05	0.748346	-	-	-	-	-	-
	day 2	103	0.0348648	-	0.958091	-	-	0.999351	-	-	day2-1
	day 3	104	0.00906244	-	0.833784	-	-	0.437073	-	-	day3-1
	day 4	104	0.227217	-	0.0184265	-	-	0.00485772	-	-	day4-1
	day 5(int)	18	0.592776	0.0195476	-	-	-	-	-	-
	day 5(cut)	20	0.5755	-	0.980861	-	-	0.991232	-	-	cut-int
	day 5(hrz)	21	0.0582794	-	0.979344	-	-	0.999321	-	-	hrz-int
	day 5(rev)	20	0.292255	-	0.803229	-	-	0.91466	-	-	rev-int
Qui	day 1	114	0.579044	0.019005	-	-	-	-	-	-
	day 2	107	0.229424	-	-	0.000642285	-	-	0.000390527	-	day2-1
	day 3	108	0.142531	-	-	1.16226e-10	-	-	2.04856e-09	-	day3-1
	day 4	103	0.863669	-	-	8.88178e-15	-	-	1.25433e-12	-	day4-1
	day 5(int)	19	0.581812	0.501588	-	-	-	-	-	-
	day 5(cut)	20	0.423271	-	-	-	0.0899563	-	-	0.216883	cut-int
	day 5(hrz)	19	0.544627	-	-	-	0.273807	-	-	0.396514	hrz-int
	day 5(rev)	18	0.235132	-	-	-	0.00961653	-	-	0.0653883	rev-int
Figure S5
Speed		number of data	shapiro test	bartlett test	dunett(two)	dunett(grt)	dunett(less)	steel(two)	steel(grt)	steel(less)	multple conparizon paires
Ctr	day 1	99	0.00111028	0.0137338	-	-	-	-	-	-
	day 2	103	0.000161562	-	0.0254461	-	0.0127031	0.052588	-	0.0262661	day2-1
	day 3	104	0.000264209	-	1.17265e-05	-	4.77598e-06	6.21861e-08	-	2.86786e-08	day3-1
	day 4	104	0.228525	-	0.00598553	-	0.00302873	0.000693298	-	0.000335577	day4-1
	day 5(int)	18	0.531065	0.125042	-	-	-	-	-	-
	day 5(cut)	20	0.361965	-	0.983239	-	-	0.931773	-	-	cut-int
	day 5(hrz)	21	0.790921	-	0.243366	-	-	0.132979	-	-	hrz-int
	day 5(rev)	20	0.475941	-	0.974844	-	-	0.968087	-	-	rev-int
Qui	day 1	114	0.0002607	0.984607	-	-	-	-	-	-
	day 2	110	0.000213451	-	-	0.385344	-	-	0.324206	-	day2-1
	day 3	111	0.137108	-	-	0.35707	-	-	0.444192	-	day3-1
	day 4	106	0.431528	-	-	0.0299133	-	-	0.0581285	-	day4-1
	day 5(int)	19	0.167434	0.0647696	-	-	-	-	-	-
	day 5(cut)	20	0.159999	-	-	-	0.0455325	-	-	0.112144	cut-int
	day 5(hrz)	19	0.370608	-	-	-	0.160573	-	-	0.0610806	hrz-int
	day 5(rev)	18	0.232988	-	-	-	0.109537	-	-	0.111907	rev-int
Figure 5
Normalized Speed		number of data	shapiro test	bartlett test	dunett(two)	dunett(grt)	dunett(less)	steel(two)	steel(grt)	steel(less)	multple conparizon paires
Qui	day 1	114	0.0641542	0.0708843	-	-	-	-	-	-
	day 2	110	0.0262938	-	-	0.00335573	-	-	0.00108977	-	day2-1
	day 3	111	0.382678	-	-	8.92836e-09	-	-	8.34563e-08	-	day3-1
	day 4	106	0.656907	-	-	3.56654e-06	-	-	4.67953e-06	-	day4-1
	day 5(int)	19	0.0278634	0.193567	-	-	-	-	-	-
	day 5(cut)	16	0.962391	-	-	-	0.0815518	-	-	0.0935707	cut-int
	day 5(hrz)	19	0.138297	-	-	-	0.113055	-	-	0.0210999	hrz-int
	day 5(rev)	18	0.417828	-	-	-	0.138757	-	-	0.0326835	rev-int
Figure S6
Oscillation frequency		number of data	shapiro test	bartlett test	dunett(two)	dunett(grt)	dunett(less)	steel(two)	steel(grt)	steel(less)	multple conparizon paires
Cont	day 1	14	0.936303	0.924883	-	-	-	-	-	-
	day 2	14	0.548511	-	0.989551	-	-	0.999764	-	-	day2-1
	day 3	14	0.617296	-	0.999999	-	-	0.998915	-	-	day3-1
	day 4	14	0.840284	-	0.0273895	-	-	0.0446191	-	-	day4-1
Qui	day 1	16	0.105816	0.00888178	-	-	-	-	-	-
	day 2	16	0.168466	-	0.941889	-	-	0.715011	-	-	day2-1
	day 3	16	0.197414	-	0.241917	-	-	0.478983	-	-	day3-1
	day 4	16	0.70824	-	0.853642	-	-	0.714856	-	-	day4-1
Figure 11
Normalized frequency		number of data	shapiro test	bartlett test	dunett(two)	dunett(grt)	dunett(less)	steel(two)	steel(grt)	steel(less)	multple conparizon paires
Cont	day 1	14	0.936303	0.766631	-	-	-	-	-	-
	day 2	14	0.548511	-	0.808187	-	-	0.955065	-	-	day2-1
	day 3	14	0.617296	-	0.991343	-	-	0.999445	-	-	day3-1
	day 4	14	0.840284	-	0.894332	-	-	0.902972	-	-	day4-1
Qui	day 1	16	0.105816	0.0112584	-	-	-	-	-	-
	day 2	16	0.168466	-	-	0.957387	-	-	0.99464	-	day2-1
	day 3	16	0.197414	-	-	0.0812427	-	-	0.161027	-	day3-1
	day 4	16	0.70824	-	-	0.01332	-	-	0.00249214	-	day4-1
Figure 12
		Tree(Daily)		Mesh(Daily)		Date(Mesh vs Tree)
Normalized frequency		number of data	steel(grt)	number of data	steel(grt)	MW(grt)
Cont	day 1	14	-	0	-	-
	day 2	12	0.962516	2	-	-
	day 3	10	0.933873	4	-	0.0659341
	day 4	9	0.978096	5	0.110336	0.0004995
Qui	day 1	16	-	0	-	-
	day 2	13	0.999775	3	-	0.216071
	day 3	4	0.998908	11	0.334228	0.0032967
	day 4	10	0.0370689	6	0.220059	0.0263487
